# Supplementary material for: Cellular Localization of Two Rickettsia Symbionts in the Digestive System and within the Ovaries of the Mirid Bug, Macrolophous pygmaeus
Source: Insects. 2020 Aug 13;11(8):530. doi: 10.3390/insects11080530 (PMC7469188; doi:10.3390/insects11080530)
Supplement: Supplementary file 1 [file insects-11-00530-s001.zip]

Archive with 2 entries (2 files):
- Macrolophus Table S1.xlsx
- Macrolophus Table S2.xlsx
