# Supplementary material for: Cellular Localization of Two Rickettsia Symbionts in the Digestive System and within the Ovaries of the Mirid Bug, Macrolophous pygmaeus
Source: Insects. 2020 Aug 13;11(8):530. doi: 10.3390/insects11080530 (PMC7469188; doi:10.3390/insects11080530)
Supplement: Supplementary file 1 [file insects-11-00530-s001.zip › Macrolophus Table S2.xlsx]

## Sheet: Table S2
Table S2: Amplicon sequence variants (ASVs) determined for M. pygmaeus population from partial 18S rRNA amplicon sequencing. Numbers per sample denote the count of reads assigned to each ASV in each of 5 samples.
FASV	Sequence	Ma1-FF390-FR1_S71	Ma2-FF390-FR1_S72	Ma3-FF390-FR1_S73	Ma4-FF390-FR1_S74	Ma5-FF390-FR1_S75	Prevalence	Total	Kingdom	Phylum	Class	Order	Family	Genus	Species
FASV001	CCTAGCCTATTAACTAGGCGTTACCGGTGTCCTCGCCACCGGCGACACTCATTCTTCTTAAGGGGACAGGCGGCCTATAGCCGCACGAGATTGAGCGATAACAGGTCTGTGATGCCCTTAGATGTCCTGGGCCGCACGCGCGCTACACTGAAGGAATCAGCGTGTGACTCCCAGGCCGAAAGGTCCGGGTAATCCGCTGAACCTCCTGCGTGCTAGGAATTGGGGCTTGCAATTGTTCTCCATGAACGAGGAACTCCCAGTAAGCGCGAGTCATAAGCTCGCGTTGATTACGTCCCTGCCCTTTGTACACACCGCCCGTCGCTACT	36310	37871	41681	33886	38907	5	188655	Eukaryota	Arthropoda	Insecta	Hemiptera	NA	NA	NA
FASV002	CCTCGGCCCTTAAATAGCCCGGTCCGCATTTGCGGGCCGCTGGCTTCTTAGGGGGACTATCGGCTCAAGCCGATGGAAGTGCGCGGCAATAACAGGTCTGTGATGCCCTTAGATGTTCTGGGCCGCACGCGCGCTACACTGACAGGGCCAGCGAGTACATCACCTTGGCCGAGAGGTCTGGGTAATCTTGTTAAACCCTGTCGTGCTGGGGATAGAGCATTGCAATTATTGCTCTTCAACGAGGAATGCCTAGTAGGCACGAGTCATCAGCTCGTGCCGATTACGTCCCTGCCCTTTGTACACACCGCCCGTCGCTACT	164	128	177	157	178	5	804	Eukaryota	Ascomycota	Eurotiomycetes	Eurotiales	Aspergillaceae	Aspergillus	NA
FASV004	CCTTACTCTGCTAAATAGCCAGGCTAACTTTGGTTGGTCGCCGGCTTCTTAGAGAGACTATCAACTCAAGTTGATGGAAGTTTGAGGCAATAACAGGTCTGTGATGCCCTTAGATGTTCTGGGCCGCACGCGCGCTACACTGACAGAGCCAACGAGTTCTTTTCCTTGTTCGAAAGAATTGGGTAATCTTGTTAAACTCTGTCGTGCTGGGGATAAAGCATTGCAATTATTGCTTTTCAACGAGGAATGCCTAGTAAGCGCGTGTCATCAGCATGCGTTGATTACGTCCCTGACCTTTGTACACACCGCCCGTCGCTACT	87	10	215	279	96	5	687	Eukaryota	Ascomycota	Dothideomycetes	Pleosporales	Pleosporaceae	Alternaria	NA
FASV007	CCTTAACCTGCTAAATAGTGCAGCTAGCTTTTGCTGGTTTGATACTTCTTAGAGGGACTATCGACATCAAGTCGATGGAAGTTTGAGGCAATAACAGGTCTGTGATGCCCTTAGACGTTCTGGGCCGCACGCGCGCTACACTGACTGAGCCAGCGAGTCTTGCCTTGGCCGAGAGGTCCGGGAAATCTTGTGAAACTCAGTCGTGCTGGGGATAGAGCATTGTAATTTTTGCTCTTCAACGAGGAATTCCTAGTAAGCGCAAGTCATCAGCTTGCGTTGATTACGTCCCTGCCCTTTGTACACACCGCCCGTCGCTACT	86	285	32	27	43	5	473	Eukaryota	Ascomycota	Saccharomycetes	Saccharomycetales	Debaryomycetaceae	Hypopichia-Candida_clade	NA
FASV008	CCTTAACCTGCTAACTAGTCCGTATTACCCCGGTAGTACGCCGACTTCTTAGAGGGACTATCGGCTCAAGCCGATGGAAGTTTGAGGCAATAACAGGTCTGTGATGCCCTTAGATGTTCTGGGCCGCACGCGCGTTACACTGACGGGGCCAGCGAGTCCTTCCTTGGCCGAAAGGCCCGGGTAATCTTGTGAAACCCCGTCGTGCTGGGGATAGAGCATTGCAATTATTGCTCTTCAACGAGGAATCCCTAGTAAGCGCAAGTCATCAGCTTGCGTTGATTACGTCCCTGCCCTTTGTACACACCGCCCGTCGCTACT	265	81	50	49	19	5	464	Eukaryota	Ascomycota	Sordariomycetes	Glomerellales	Plectosphaerellaceae	Plectosphaerella	NA
FASV009	CCTTAACCTGCTAAATAGCCAGGCCCGCTTTGGCGGGTCGCCGGCTTCTTAGAGGGACTATCGGCTCAAGCCGATGGAAGTTTGAGGCAATAACAGGTCTGTGATGCCCTTAGATGTTCTGGGCCGCACGCGCGCTACACTGACAGAGCCAACGAGTTCATTTCCTTAGCCGAAAGGTTTGGGTAATCTTGTTAAACTCTGTCGTGCTGGGGATAGAGCATTGCAATTATTGCTCTTCAACGAGGAATGCCTAGTAAGCGCATGTCATCAGCATGCGTTGATTACGTCCCTGCCCTTTGTACACACCGCCCGTCGCTACT	37	102	192	70	33	5	434	Eukaryota	Ascomycota	Dothideomycetes	Capnodiales	Cladosporiaceae	Cladosporium	NA
FASV005	CCTCGGCCCTTAAATAGCCCGGTCCGCATTTGCGGGCCGCTGGCTTCTTAGGGGGACTATCGGCTCAAGCCGATGGAAGTGCGCGGCAATAACAGGTCTGTGATGCCCTTAGATGTTCTGGGCCGCACGCGCGCTACACTGACAGGGCCAGCGAGTACATCACCTTAACCGAGAGGTTTGGGTAATCTTGTTAAACCCTGTCGTGCTGGGGATAGAGCATTGCAATTATTGCTCTTCAACGAGGAATGCCTAGTAGGCACGAGTCATCAGCTCGTGCCGATTACGTCCCTGCCCTTTGTACACACCGCCCGTCGCTACT	182	260	0	85	46	4	573	Eukaryota	Ascomycota	Eurotiomycetes	Eurotiales	Aspergillaceae	Penicillium	NA
FASV006	CCTTATTCTGCTAATTAGACAGGCCAACTCTTTCGGGTTGGTCTATATTACATATTTTACTGGCTTCTTAGAGAGACTATCGGCTTCAAGCCGAAGGAAGTTTTAGGCAATAACAGGTCTGTGATGCCCTTAGATGTTCTGGGCCGCACGCGCGCTACACTGATGAAGTCAGCGAGTTTATAACCTTGGCCGGAAGGTCTGGGTAAACTTTTGAAACTTCATCGTGCTGGGGATAGAGCTTTGTAATTATTGCTCTTCAACGAGGAATTCCTAGTAAGCGCAAGTCATCAGCTTGCGTTGATTACGTCCCTGCCCTTTGTACACACCGCCCGTCGCTACT	292	99	69	91	0	4	551	Eukaryota	Mucoromycota	Incertae_Sedis	Mucorales	NA	NA	NA
FASV010	CCTTAACCTACTAACTAGCCCGTATTGCTTTGGCAGTACGCTGGCTTCTTAGAGGGACTCTCGGTGCAAGCCGAGGGAAGTTTGAGGCAATAACAGGTCTGTGATGCCCTTAGATGTTCTGGGCCGCACGCGCGCTACACTGACGGAGCCAGCGAGTTCTTCCTTGTCCGAAAGGTCTGGGTAATCTTGTTAAACTCCGTCGTGCTGGGGATAGAGCATTGCAATTATTGCTCTTCAACGAGGAATCCCTAGTAAGCGCAAGTCATCAGCTTGCGTTGATTACGTCCCTGCCCTTTGTACACACCGCCCGTCGCTACT	116	134	78	88	0	4	416	Eukaryota	Ascomycota	Sordariomycetes	Hypocreales	Incertae_Sedis	Acremonium	NA
FASV013	CCTCGGCCCTTAAATAGCCCGGTCCGCATTTGCGGGCCGCTGGCTTCTTAAGGGGACTATCGGCTCAAGCCGATGGAAGTGCGCGGCAATAACAGGTCTGTGATGCCCTTAGATGTTCTGGGCCGCACGCGCGCTACACTGACAGGGCCAGCGAGTACATCACCTTAACCGAGAGGTTTGGGTAATCTTGTTAAACCCTGTCGTGCTGGGGATAGAGCATTGCAATTATTGCTCTTCAACGAGGAATGCCTAGTAGGCACGAGTCATCAGCTCGTGCCGATTACGTCCCTGCCCTTTGTACACACCGCCCGTCGCTACT	58	0	113	75	60	4	306	Eukaryota	Ascomycota	Eurotiomycetes	Eurotiales	Aspergillaceae	Penicillium	NA
FASV012	CCTTATTCTGCTAATTAGACAGGCCAACTCTTTCGGGTTGGTCTATATTATATATTTCACTGGCTTCTTAGAGAGACTATCGGCTTCAAGCCGAAGGAAGTTTTAGGCAATAACAGGTCTGTGATGCCCTTAGATGTTCTGGGCCGCACGCGCGCTACACTGATGAAGTCAGCGAGTTTATAACCTTGGCCGGAAGGTCTGGGTAAACTTTTGAAACTTCATCGTGCTGGGGATAGAGCTTTGTAATTATTGCTCTTCAACGAGGAATTCCTAGTAAGCGCAAGTCATCAGCTTGCGTTGATTACGTCCCTGCCCTTTGTACACACCGCCCGTCGCTACT	46	0	0	24	245	3	315	Eukaryota	Mucoromycota	Incertae_Sedis	Mucorales	NA	NA	NA
FASV011	CCTTATTCTGCTAAATAGGCAGGCCAACTTTTTAGTTGGTGAATAGATTTATCTATCTGGCTTCTTAGAGAGACTATCGGCTTCAAGCCGAAGGAAGTTTTAGGCAATAACAGGTCTGTGATGCCCTTAGATGTTCTGGGCCGCACGCGCGCTACACTGATGAAGTCAGCGAGTTTATAACCTTGGCCGGAAGGTCTGGGTAAACTTTTGAAACTTCATCGTGCTGGGGATAGAGCATTGTAATTATTGCTCTTCAACGAGGAATTCCTAGTAAGCGCAAGTCATCAGCTTGCGTTGATTACGTCCCTGCCCTTTGTACACACCGCCCGTCGCTACT	0	231	147	0	0	2	378	Eukaryota	Mucoromycota	Incertae_Sedis	Mucorales	Mucoraceae	Mucor	NA
FASV014	CCTTAACCTACTAAATAGTGCTGCTAGCTTTTGCTGGTATAGTCACTTCTTAGAGGGACTATCGATTTCAAGTCGATGGAAGTTTGAGGCAATAACAGGTCTGTGATGCCCTTAGACGTTCTGGGCCGCACGCGCGCTACACTGACGGAGCCAACGAGTATTAACCTTGGCCGAGAGGTCTGGGAAATCTTGTGAAACTCCGTCGTGCTGGGGATAGAGCATTGTAATTATTGCTCTTCAACGAGGAATTCCTAGTAAGCGCAAGTCATCAGCTTGCGTTGATTACGTCCCTGCCCTTTGTACACACCGCCCGTCGCTACT	0	0	33	63	0	2	96	Eukaryota	Ascomycota	Saccharomycetes	Saccharomycetales	Debaryomycetaceae	NA	NA
FASV016	CCTTATTCTGCTAAATAGGCAGGCCAACTTTTTAGTTGGTGAATAGATTTATCTATCTGGCTTCTTAGAGAGACTATCGGCTTCAAGCCGAAGGAAGTTTTAGGCAATAACAGGTCTGTGATGCCCTTAGATGTTCTGGGCCGCACGCGCGCTACACTGATGAAGTCAGCGAGTTTATAACCTTGGCCGGAAGGTCTGGGTAAACTTTTGAAACTTCATCGTGCTGGGGATAGAGCTTTGTAATTATTGCTCTTCAACGAGGAATTCCTAGTAAGCGCAAGTCATCAGCTTGCGTTGATTACGTCCCTGCCCTTTGTACACACCGCCCGTCGCTACT	34	0	0	0	29	2	63	Eukaryota	Mucoromycota	Incertae_Sedis	Mucorales	Mucoraceae	Mucor	NA
FASV017	CCTTAACCTGCTAACTAGCCCGTATTGCTTTGGCAGTACGCCGGCTTCTTAGAGGGACTATCGGCTCAAGCCGATGGAAGTTTGAGGCAATAACAGGTCTGTGATGCCCTTAGATGTTCTGGGCCGCACGCGCGCTACACTGACGGAGCCAGCGAGTACTCCCTTGGCCGGAAGGCCCGGGTAATCTTGTTAAACTCCGTCGTGCTGGGGATAGAGCATTGCAATTATTGCTCTTCAACGAGGAATCCCTAGTAAGCGCAAGTCATCAGCTTGCGTTGATTACGTCCCTGCCCTTTGTACACACCGCCCGTCGCTACT	0	0	16	19	0	2	35	Eukaryota	Ascomycota	Sordariomycetes	Hypocreales	NA	NA	NA
FASV020	CCTTAACCTGCTAAATAGTTAGGTCAACGATTGTTGATCGTCAACTTCTTAGAGGGACTATTGACTATTAGTCAATGGAAGTTTGAGGCAATAACAGGTCTGTGATGCCCTTAGATGTTCTGGGCCGCACGCGCGCTACACTGATCAAGTCAACGAGTCTACAACCTTGGCCGGAAGGTCTGGGTAATCTTTTGAAACTTGATCGTGCTGGGGATAGTCCATTGCAATTATTGGACTTCAACGAGGAATTCCTAGTAAGCGTGAGTCATCAGCTCGCGTTGATTACGTCCCTGCCCTTTGTACACACCGCCCGTCGCTACT	0	10	0	0	4	2	14	Eukaryota	Mucoromycota	Incertae_Sedis	Mortierellales	Mortierellaceae	Mortierella	NA
FASV003	CCTTAACCTGCTAAATAGCCAGGCCCGCTTTGGCGGGTCGCCGGCTTCTTAGAGGGACTATCGGCTCAAGCCGATGGAAGTTTGAGGCAATAACAGGTCTGTGATGCCCTTAGATGTTCTGGGCCGCACGCGCGCTACACTGACAGAGCCAACGAGTTCATTTCCTTGTCCGAAAGGTCTGGGTAATCTTGTTAAACTCTGTCGTGCTGGGGATAGAGCATTGCAATTATTGCTCTTCAACGAGGAATGCCTAGTAAGCGCATGTCATCAGCATGCGTTGATTACGTCCCTGCCCTTTGTACACACCGCCCGTCGCTACT	688	0	0	0	0	1	688	Eukaryota	Ascomycota	Dothideomycetes	Capnodiales	Cladosporiaceae	Cladosporium	NA
FASV015	CCTTACTCTGCTAAATAGCCAGGCTAGCTTTGGCTGGTCGCCGGCTTCTTAGAGAGACTATCAACTCAAGTTGATGGAAGTTTGAGGCAATAACAGGTCTGTGATGCCCTTAGATGTTCTGGGCCGCACGCGCGCTACACTGACAGAGCCAACGAGTTCTTCACCTTGGCCGAAAGGTCTGGGTAATCTTGTTAAACTCTGTCGTGCTGGGGATAAAGCATTGCAATTATTGCTTTTCAACGAGGAATGCCTAGTAAGCGCGTGTCATCAGCATGCGTTGATTACGTCCCTGACCTTTGTACACACCGCCCGTCGCTACT	64	0	0	0	0	1	64	Eukaryota	Ascomycota	Dothideomycetes	Pleosporales	Pleosporaceae	NA	NA
FASV018	CCTTAACCTGCTAAATAGCCCGTACTGCTCTGGCAGTTCGCCGGCTTCTTAGAGGGACTATCGGCTCAAGCCGATGGAAGTTTGAGGCAATAACAGGTCTGTGATGCCCTTAGATGTCCTGGGCCGCACGCGCGTTACACTGACAGAGCCAGCGAGTACCTCCTTGGCCGGAAGGCCCGGGTAATCTTGTTAAACTCTGTCGTGCTGGGGATAGAGCATTGCAATTATTGCTCTTCAACGAGGAATCCCTAGTAAGCGCAAGTCATCAGCTTGCGTTGATTACGTCCCTGCCCTTTGTACACACCGCCCGTCGCTACT	22	0	0	0	0	1	22	Eukaryota	Ascomycota	Sordariomycetes	Microascales	Halosphaeriaceae	Corollospora	NA
FASV019	CCTTAACCTGCTAAATAGCGCCATCGACTATGGTTGGTGGCTGGCTTCTTAGAGGGACTATTGGCTTCCAGCCAATGGAAGTTTGAGGCAATAACAGGTCTGTGATGCCCTTAGATGTTCTGGGCCGCACGCGCGCTACACTGACGGAGCCAACGAGTACTTTCCTTGTCCGGAAGGACTGGGTAATCTTGTGAAACTTCGTCGTGCTGGGGATAGAGCATTGCAATTATTGCTCTTCAACGAGGAATTCCTAGTAAGCGTGAGTCATCAGCTCGCGTTGATTACGTCCCTGCCCTTTGTACACACCGCCCGTCGCTACT	0	0	16	0	0	1	16	Eukaryota	Basidiomycota	Malasseziomycetes	Malasseziales	Malasseziaceae	Malassezia	NA
FASV021	CCTTAACCTGCTAAATAGCCCCTATTGCTTTGGCAGTAGGCTGGCTTCTTAGAGGGACTATCCGCTCAAGCGGATGGAAGTTTGAGGCAATAACAGGTCTGTGATGCCCTTAGATGTTCTGGGCCGCACGCGCGTTACACTGACGGAGCCAGCGAGTACCTCCTTGACAGAGATGTCCGGGTAATCTTGTTAAACTCCGTCGTGCTGGGGATAGAGCATTGCAATTATTGCTCTTCAACGAGGAATCCCTAGTAAGCGCAAGTCATCAGCTTGCGTTGATTACGTCCCTGCCCTTTGTACACACCGCCCGTCGCTACT	0	0	0	0	11	1	11	Eukaryota	Ascomycota	Sordariomycetes	Xylariales	Sporocadaceae	NA	NA
FASV022	CCTTAACCTACTAAATAGCGCGACTAGCTTTTGCTGGTGCTGACGCTTCTTAGAGGGACTATCGATTTCAAGTCGATGGAAGTTTGAGGCAATAACAGGTCTGTGATGCCCTTAGACGTTCTGGGCCGCACGCGCGCTACACTGACGGAGCCAGCGAGTCTAGCCTTGGCCGAGAGGTCATGGGTAATCTTGTGAAACTCCGTCGTGCTGGGGATAGAGCATTGCAATTATTGCTCTTCAACGAGGAATTCCTAGTAAGCGCAAGTCATCAGCTTGCGTTGATTACGTCCCTGCCCTTTGTACACACCGCCCGTCGCTACT	0	0	0	0	10	1	10	Eukaryota	Ascomycota	Saccharomycetes	Saccharomycetales	Phaffomycetaceae	Cyberlindnera-Candida_clade	NA
FASV023	CCTTAACCTGCTAAATAGCCCAACCGGCTTTGGCTGGCTGCTGGCTTCTTAGAGGGACATTCGGCTTAAGCCGACGGAAGTTTGAGGCAATAACAGGTCTGTTATGCCCTTAGATGTTCTGGGCCGCACGCGCGCTACACTGACAGAGCCAACGGGTTTTTTTCCTTGACCGAAAGGTCTGGGCAAACCTAGAAACTCTGTCGTGCTGGGGATAGAGCATTGCAATTATTGCTCTTCAACGAGGAATGCCTAGTAAGCGCATGTCATCAGCATGCGTTGATTACGTCCCTGCCCTTTGTACACACCGCCCGTCGCTACT	0	0	10	0	0	1	10	Eukaryota	Ascomycota	NA	NA	NA	NA	NA
